# Supplementary material for: An Accumulation Pretreatment-Free POCT Biochip for Visual and Sensitive ABO/Rh Blood Cell Typing
Source: Biosensors (Basel). 2025 Nov 2;15(11):731. doi: 10.3390/bios15110731 (PMC12650352; doi:10.3390/bios15110731)
Supplement: Supplementary file 1 [file biosensors-15-00731-s001.zip]

Archive with 2 entries (2 files):
- biosensors-3892967 - Video S1.mp4
- biosensors-3892967-supplementary.pdf
